# Supplementary material for: Opportunities and Pitfalls of Fluorescent Labeling Methodologies for Extracellular Vesicle Profiling on High-Resolution Single-Particle Platforms
Source: Int J Mol Sci. 2021 Sep 29;22(19):10510. doi: 10.3390/ijms221910510 (PMC8508895; doi:10.3390/ijms221910510)
Supplement: Supplementary file 1 [file ijms-22-10510-s001.zip]

Archive with 3 entries (3 files):
- Statistics.xlsx
- Supplementary figures.pdf
- Supplementary table.pdf
