# Supplementary material for: Opportunities and Pitfalls of Fluorescent Labeling Methodologies for Extracellular Vesicle Profiling on High-Resolution Single-Particle Platforms
Source: Int J Mol Sci. 2021 Sep 29;22(19):10510. doi: 10.3390/ijms221910510 (PMC8508895; doi:10.3390/ijms221910510)
Supplement: Supplementary file 1 [file ijms-22-10510-s001.zip › Statistics.xlsx]

## Sheet: Tetraspanins - nFCM vs. F-NTA
2 way Anova, Tukey's multiple comparisons test, alpha 0.05
Within each column, compare rows (simple effects within columns)
Number of families	3
Number of comparisons per family	6
Alpha	0.05
Tukey's multiple comparisons test	Mean Diff.	95% CI of diff.	Significant?	Summary	Adjusted P Value
CD9
NanoFCM batch #A vs. F-NTA batch #A	-4.285	-12.94 to 4.373	No	ns	0.5253
NanoFCM batch #A vs. NanoFCM batch #B	-15.08	-23.73 to -6.417	Yes	***	0.0005
NanoFCM batch #A vs. F-NTA batch #B	19.9	12.27 to 27.54	Yes	****	< 0.0001
F-NTA batch #A vs. NanoFCM batch #B	-10.79	-20.79 to -0.7930	Yes	*	0.0314
F-NTA batch #A vs. F-NTA batch #B	24.19	15.06 to 33.31	Yes	****	< 0.0001
NanoFCM batch #B vs. F-NTA batch #B	34.98	25.85 to 44.10	Yes	****	< 0.0001
CD63
NanoFCM batch #A vs. F-NTA batch #A	13.96	3.009 to 24.91	Yes	**	0.0094
NanoFCM batch #A vs. NanoFCM batch #B	6	-2.364 to 14.36	No	ns	0.2199
NanoFCM batch #A vs. F-NTA batch #B	16	8.703 to 23.30	Yes	****	< 0.0001
F-NTA batch #A vs. NanoFCM batch #B	-7.96	-20.20 to 4.284	No	ns	0.2957
F-NTA batch #A vs. F-NTA batch #B	2.043	-9.500 to 13.59	No	ns	0.9597
NanoFCM batch #B vs. F-NTA batch #B	10	0.8773 to 19.13	Yes	*	0.0284
CD81
NanoFCM batch #A vs. F-NTA batch #A	21.19	10.24 to 32.14	Yes	***	0.0001
NanoFCM batch #A vs. NanoFCM batch #B	17.99	9.626 to 26.35	Yes	****	< 0.0001
NanoFCM batch #A vs. F-NTA batch #B	44.68	37.38 to 51.98	Yes	****	< 0.0001
F-NTA batch #A vs. NanoFCM batch #B	-3.2	-15.44 to 9.044	No	ns	0.8846
F-NTA batch #A vs. F-NTA batch #B	23.49	11.95 to 35.04	Yes	****	< 0.0001
NanoFCM batch #B vs. F-NTA batch #B	26.69	17.57 to 35.82	Yes	****	< 0.0001
Test details	Mean 1	Mean 2	Mean Diff.	SE of diff.	N1	N2	q	DF
CD9
NanoFCM batch #A vs. F-NTA batch #A	50.58	54.86	-4.285	3.106	4	2	1.951	21
NanoFCM batch #A vs. NanoFCM batch #B	50.58	65.65	-15.08	3.106	4	2	6.864	21
NanoFCM batch #A vs. F-NTA batch #B	50.58	30.67	19.9	2.739	4	3	10.27	21
F-NTA batch #A vs. NanoFCM batch #B	54.86	65.65	-10.79	3.587	2	2	4.255	21
F-NTA batch #A vs. F-NTA batch #B	54.86	30.67	24.19	3.274	2	3	10.45	21
NanoFCM batch #B vs. F-NTA batch #B	65.65	30.67	34.98	3.274	2	3	15.11	21
CD63
NanoFCM batch #A vs. F-NTA batch #A	17.9	3.94	13.96	3.929	5	1	5.025	21
NanoFCM batch #A vs. NanoFCM batch #B	17.9	11.9	6	3.001	5	2	2.828	21
NanoFCM batch #A vs. F-NTA batch #B	17.9	1.897	16	2.619	5	3	8.641	21
F-NTA batch #A vs. NanoFCM batch #B	3.94	11.9	-7.96	4.393	1	2	2.563	21
F-NTA batch #A vs. F-NTA batch #B	3.94	1.897	2.043	4.141	1	3	0.6978	21
NanoFCM batch #B vs. F-NTA batch #B	11.9	1.897	10	3.274	2	3	4.321	21
CD81
NanoFCM batch #A vs. F-NTA batch #A	66.64	45.45	21.19	3.929	5	1	7.627	21
NanoFCM batch #A vs. NanoFCM batch #B	66.64	48.65	17.99	3.001	5	2	8.478	21
NanoFCM batch #A vs. F-NTA batch #B	66.64	21.96	44.68	2.619	5	3	24.13	21
F-NTA batch #A vs. NanoFCM batch #B	45.45	48.65	-3.2	4.393	1	2	1.03	21
F-NTA batch #A vs. F-NTA batch #B	45.45	21.96	23.49	4.141	1	3	8.022	21
NanoFCM batch #B vs. F-NTA batch #B	48.65	21.96	26.69	3.274	2	3	11.53	21

## Sheet: Tetraspanins - sEVs vs. CM
2 way Anova, Tukey's multiple comparisons test, alpha 0.05
Within each column, compare rows (simple effects within columns)
Number of families	3
Number of comparisons per family	6
Alpha	0.05
Tukey's multiple comparisons test	Mean Diff.	95% CI of diff.	Significant?	Summary	Adjusted P Value
CD9
NanoFCM batch #A sEVs vs. NanoFCM batch #A CM	-8.425	-19.63 to 2.783	No	ns	0.1921
NanoFCM batch #A sEVs vs. F-NTA batch #B sEVs	19.9	10.02 to 29.79	Yes	****	< 0.0001
NanoFCM batch #A sEVs vs. F-NTA batch #B CM	-9.255	-19.14 to 0.6296	No	ns	0.0725
NanoFCM batch #A CM vs. F-NTA batch #B sEVs	28.33	16.51 to 40.14	Yes	****	< 0.0001
NanoFCM batch #A CM vs. F-NTA batch #B CM	-0.83	-12.64 to 10.98	No	ns	0.9974
F-NTA batch #B sEVs vs. F-NTA batch #B CM	-29.16	-39.72 to -18.59	Yes	****	< 0.0001
CD63
NanoFCM batch #A sEVs vs. NanoFCM batch #A CM	-5.35	-16.18 to 5.478	No	ns	0.5374
NanoFCM batch #A sEVs vs. F-NTA batch #B sEVs	16	6.552 to 25.45	Yes	***	0.0005
NanoFCM batch #A sEVs vs. F-NTA batch #B CM	15.32	5.865 to 24.77	Yes	***	0.0008
NanoFCM batch #A CM vs. F-NTA batch #B sEVs	21.35	9.539 to 33.17	Yes	***	0.0002
NanoFCM batch #A CM vs. F-NTA batch #B CM	20.67	8.852 to 32.48	Yes	***	0.0003
F-NTA batch #B sEVs vs. F-NTA batch #B CM	-0.6867	-11.25 to 9.880	No	ns	0.9979
CD81
NanoFCM batch #A sEVs vs. NanoFCM batch #A CM	-0.51	-11.34 to 10.32	No	ns	0.9992
NanoFCM batch #A sEVs vs. F-NTA batch #B sEVs	44.68	35.23 to 54.13	Yes	****	< 0.0001
NanoFCM batch #A sEVs vs. F-NTA batch #B CM	31.37	21.92 to 40.82	Yes	****	< 0.0001
NanoFCM batch #A CM vs. F-NTA batch #B sEVs	45.19	33.38 to 57.01	Yes	****	< 0.0001
NanoFCM batch #A CM vs. F-NTA batch #B CM	31.88	20.06 to 43.69	Yes	****	< 0.0001
F-NTA batch #B sEVs vs. F-NTA batch #B CM	-13.32	-23.88 to -2.750	Yes	**	0.0096
Test details	Mean 1	Mean 2	Mean Diff.	SE of diff.	N1	N2	q	DF
CD9
NanoFCM batch #A sEVs vs. NanoFCM batch #A CM	50.58	59	-8.425	4.086	4	2	2.916	26
NanoFCM batch #A sEVs vs. F-NTA batch #B sEVs	50.58	30.67	19.9	3.603	4	3	7.811	26
NanoFCM batch #A sEVs vs. F-NTA batch #B CM	50.58	59.83	-9.255	3.603	4	3	3.633	26
NanoFCM batch #A CM vs. F-NTA batch #B sEVs	59	30.67	28.33	4.307	2	3	9.302	26
NanoFCM batch #A CM vs. F-NTA batch #B CM	59	59.83	-0.83	4.307	2	3	0.2726	26
F-NTA batch #B sEVs vs. F-NTA batch #B CM	30.67	59.83	-29.16	3.852	3	3	10.7	26
CD63
NanoFCM batch #A sEVs vs. NanoFCM batch #A CM	17.9	23.25	-5.35	3.947	5	2	1.917	26
NanoFCM batch #A sEVs vs. F-NTA batch #B sEVs	17.9	1.897	16	3.445	5	3	6.569	26
NanoFCM batch #A sEVs vs. F-NTA batch #B CM	17.9	2.583	15.32	3.445	5	3	6.287	26
NanoFCM batch #A CM vs. F-NTA batch #B sEVs	23.25	1.897	21.35	4.307	2	3	7.012	26
NanoFCM batch #A CM vs. F-NTA batch #B CM	23.25	2.583	20.67	4.307	2	3	6.787	26
F-NTA batch #B sEVs vs. F-NTA batch #B CM	1.897	2.583	-0.6867	3.852	3	3	0.2521	26
CD81
NanoFCM batch #A sEVs vs. NanoFCM batch #A CM	66.64	67.15	-0.51	3.947	5	2	0.1827	26
NanoFCM batch #A sEVs vs. F-NTA batch #B sEVs	66.64	21.96	44.68	3.445	5	3	18.34	26
NanoFCM batch #A sEVs vs. F-NTA batch #B CM	66.64	35.27	31.37	3.445	5	3	12.88	26
NanoFCM batch #A CM vs. F-NTA batch #B sEVs	67.15	21.96	45.19	4.307	2	3	14.84	26
NanoFCM batch #A CM vs. F-NTA batch #B CM	67.15	35.27	31.88	4.307	2	3	10.47	26
F-NTA batch #B sEVs vs. F-NTA batch #B CM	21.96	35.27	-13.32	3.852	3	3	4.889	26
